# Supplementary material for: Tre2-Bub2-Cdc16 Family Proteins Based Nomogram Serve as a Promising Prognosis Predicting Model for Melanoma
Source: Front Oncol. 2020 Oct 28;10:579625. doi: 10.3389/fonc.2020.579625 (PMC7656061; doi:10.3389/fonc.2020.579625)
Supplement: Supplementary file 6 [file Table_1.xlsx]

## Sheet: Sheet1
		Clinical information of melanoma patients from TCGA
		Clinicopathological features	TCGA(n%)	GSE(65904)
		Number of patients	481(100.00%)	214(100%）
		Age
		<45	85(17.67%）	27(12.62%)
		≥45	383(79.63%）	183(85.51%)
		NA	13(2.7%）	4(1.86%）
		Gender
		MALE	297(61.75%）	123（57.48%）
		FEMALE	183(38.05%）	89（41.59%）
		NA	1(0.21%)	2（0.93%）
		Pathological stage
		Stage0	7(1.46%)	\
		stageI	78(16.22%)	\
		stageII	141(29.31%)	\
		stageIII	175(36.38%)	\
		stageIV	24(4.99%)	\
		NA	56(11.64%)	\
		Sample type
		Primary	104(21.62%)	16(7.47%)
		metastasis	368(76.51%)	188(87.85%)
		NA	9(1.87%)	10(4.67%)
		Clark level value
		I	6(1.25%)	\
		II	18(3.74%)	\
		III	78(16.22%）	\
		IV	168(34.93%）	\
		V	56(11.64%）	\
		NA	155(32.22%）	\
		breslow depth value
		<3	170(35.34%）	\
		≥3	195(40.54%）	\
		NA	116(24.12%）	\
		person_neoplasm_cancer_status		\
		with tumor	254(52.81%）	\
		tumor free	217(45.11%）	\
		NA	10(2.08%）	\
		tumor tissue site
		Distant Metastasis	70(14.55%）	3(1.4%)
		Regional Lymph Node	226(46.99%）	1.3
		Regional Cutaneous or Subcutaneous Tissue	76(15.8%）	55(60.75%)
		primary tumor	104(21.62%）	16(7.47%)
		NA	5(1.03%）	10(4.67%)
		vital status
		alive	253(52.6%）	83(38.79%)
		dead	227(47.19%）	67(31.31%)
		NA	1(0.21%)	64(29.90%)
